# Supplementary material for: Comparison of LC-MS3 and LC-MRM Methods for Quantifying Amantadine and Its Application in Therapeutic Amantadine Monitoring in Human Plasma
Source: Molecules. 2022 Nov 7;27(21):7619. doi: 10.3390/molecules27217619 (PMC9655109; doi:10.3390/molecules27217619)
Supplement: Supplementary file 1 [file molecules-27-07619-s001.zip]

Archive with 1 entries (1 files):
- molecules-1954834-supplementary.pdf
